# Supplementary material for: CRISPR/Cas9-Mediated Genome Editing in Comfrey (Symphytum officinale) Hairy Roots Results in the Complete Eradication of Pyrrolizidine Alkaloids
Source: Molecules. 2021 Mar 10;26(6):1498. doi: 10.3390/molecules26061498 (PMC7998174; doi:10.3390/molecules26061498)
Supplement: Supplementary file 1 [file molecules-26-01498-s001.zip]

Archive with 2 entries (2 files):
- 210226 Suppl Fig 1mod.pdf
- 210301 Suppl Fig 2.pdf
